# Supplementary material for: Homology-independent targeted insertion (HITI) enables guided CAR knock-in and efficient clinical scale CAR-T cell manufacturing
Source: Mol Cancer. 2023 Jun 26;22:100. doi: 10.1186/s12943-023-01799-7 (PMC10291796; doi:10.1186/s12943-023-01799-7)
Supplement: Supplementary file 2 — Additional file 2. [file 12943_2023_1799_MOESM2_ESM.xlsx]

## Sheet: Supp._Table_1_Nanoplasmid_temp
	Knock-In Template	Construct organization	Vector format	Vector backbone size (bp)	Right homology arm length (bp)	Left homology arm length (bp)	Total insert size	Total construct size (bp)	Locus targeted	Contains promoter	expressed transgene(s)	synthetic gene sequence*	comments
	HITI1c	cut_site-EFS-Signalpeptide-14g2a-CD8TM-4-1BB-CD3z-STOP-bGH_ployA	nanoplasmid	427	NA	NA	2392	2392	TRAC	yes	anti-GD2-CAR	ggtaccCCTATTCACCGATTTTGATTCCCGggcagagcgcacatcgcccacagtccccgagaagttggggggaggggtcggcaattgaaccggtgcctagagaaggtggcgcggggtaaactgggaaagtgatgtcgtgtactggctccgcctttttcccgagggtgggggagaaccgtatataagtgcagtagtcgccgtgaacgttctttttcgcaacgggtttgccgccagaacacagATGCTGCTGCTCGTGACATCTCTGCTGCTGTGCGAGCTGCCCCACCCCGCCTTTCTGCTGATCCCCGATATCCTGCTGACCCAGACCCCTCTGAGCCTGCCTGTGTCTCTGGGCGATCAGGCCAGCATCAGCTGCAGATCCAGCCAGAGCCTGGTGCA…	gRNA described by Kath el al. added
	HITI2c	cut_site-EFS-Signalpeptide-14g2a-CD8TM-4-1BB-CD3z-STOP-bGH_ployA-cut_site	nanoplasmid	427	NA	NA	1953	2415	TRAC	yes	anti-GD2-CAR	ggtaccCCTATTCACCGATTTTGATTCCCgggcagagcgcacatcgcccacagtccccgagaagttggggggaggggtcggcaattgaaccggtgcctagagaaggtggcgcggggtaaactgggaaagtgatgtcgtgtactggctccgcctttttcccgagggtgggggagaaccgtatataagtgcagtagtcgccgtgaacgttctttttcgcaacgggtttgccgccagaacacagatgctgctgctcgtgacatctctgctgctgtgcgagctgccccaccccgcctttctgctgatccccgatatcctgctgacccagacccctctgagcctgcctgtgtctctgggcgatcaggccagcatcagctgcagatccagccagagcctggtgca…	gRNA described by Kath el al. added
	HDR2c	cut_site-LHA-bGH_polyA-STOP-CD3z-4-1BB-CD8TM-14g2a-Signalpeptide-EFS-RHA-cut_site	nanoplasmid	427	380	391	1930	3186	TRAC	yes	anti-GD2-CAR	ggtaccCCTATTCACCGATTTTGATTCCCTATTAAATAAAAGAATAAGCAGTATTATTAAGTAGCCCTGCATTTCAGGTTTCCTTGAGTGGCAGGCCAGGCCTGGCCGTGAACGTTCACTGAAATCATGGCCTCTTGGCCAAGATTGATAGCTTGTGCCTGTCCCTGAGTCCCAGTCCATCACGAGCAGCTGGTTTCTAAGATGCTATTTCCCGTATAAAGCATGAGACCGTGACTTGCCAGCCCCACAGAGCCCCGCCCTTGTCCATCACTGGCATCTGGACTCCAGCCTGGGTTGGGGCAAAGAGGGAAATGAGATCATGTCCTAACCCTGATCCTCTTGTCCCACAGATATCCAGAACCCTGACCCTGCCGTGTACCAGCTGAGAGACTCTAAATC…	gRNA described by Kath el al. added
	GD2-CAR + DHFR	cut_site-EFS-Signalpeptide-14g2a-CD8TM-4-1BB-CD3z-P2A-DHFR-FS-STOP-bGH_ployA	nanoplasmid	427	NA	NA	3007	3007	TRAC	yes	anti-GD2-CAR + DHFR-FS	ggtaccCCTATTCACCGATTTTGATTCCCGggcagagcgcacatcgcccacagtccccgagaagttggggggaggggtcggcaattgaaccggtgcctagagaaggtggcgcggggtaaactgggaaagtgatgtcgtgtactggctccgcctttttcccgagggtgggggagaaccgtatataagtgcagtagtcgccgtgaacgttctttttcgcaacgggtttgccgccagaacacagATGCTGCTGCTCGTGACATCTCTGCTGCTGTGCGAGCTGCCCCACCCCGCCTTTCTGCTGATCCCCGATATCCTGCTGACCCAGACCCCTCTGAGCCTGCCTGTGTCTCTGGGCGATCAGGCCAGCATCAGCTGCAGATCCAGCCAGAGCCTGGTGCA…	gRNA described by Kath el al. added
	GD2-CAR + tEGFR	cut_site-EFS-Signalpeptide-14g2a-CD8TM-4-1BB-CD3z-P2A-Signalpeptide-tEGFR-STOP-bGH_ployA	nanoplasmid	427	NA	NA	3514	3514	TRAC	yes	anti-GD2-CAR + tEGFR	ggtaccCCTATTCACCGATTTTGATTCCCgggcagagcgcacatcgcccacagtccccgagaagttggggggaggggtcggcaattgaaccggtgcctagagaaggtggcgcggggtaaactgggaaagtgatgtcgtgtactggctccgcctttttcccgagggtgggggagaaccgtatataagtgcagtagtcgccgtgaacgttctttttcgcaacgggtttgccgccagaacacagatgctgctgctcgtgacatctctgctgctgtgcgagctgccccaccccgcctttctgctgatccccgatatcctgctgacccagacccctctgagcctgcctgtgtctctgggcgatcaggccagcatcagctgcagatccagccagagcctggtgca…	gRNA described by Kath el al. added
	GD2-CAR + tNGFR	cut_site-EFS-Signalpeptide-14g2a-CD8TM-4-1BB-CD3z-P2A-Signalpeptide-tNGFR-STOP-bGH_ployA	nanoplasmid	427	NA	NA	3268	3268	TRAC	yes	anti-GD2-CAR + tNGFR	ggtaccCCTATTCACCGATTTTGATTCCCgggcagagcgcacatcgcccacagtccccgagaagttggggggaggggtcggcaattgaaccggtgcctagagaaggtggcgcggggtaaactgggaaagtgatgtcgtgtactggctccgcctttttcccgagggtgggggagaaccgtatataagtgcagtagtcgccgtgaacgttctttttcgcaacgggtttgccgccagaacacagatgctgctgctcgtgacatctctgctgctgtgcgagctgccccaccccgcctttctgctgatccccgatatcctgctgacccagacccctctgagcctgcctgtgtctctgggcgatcaggccagcatcagctgcagatccagccagagcctggtgca…	gRNA described by Kath el al. added
	HITI1c-B2M	cut_site-EFS-Signalpeptide-14g2a-CD8TM-4-1BB-CD3z-STOP-bGH_ployA	nanoplasmid	427	NA	NA	2392	2392	B2M	yes	anti-GD2-CAR	ggtaccCCACGGAGCGAGACATCTCGGCCGggcagagcgcacatcgcccacagtccccgagaagttggggggaggggtcggcaattgaaccggtgcctagagaaggtggcgcggggtaaactgggaaagtgatgtcgtgtactggctccgcctttttcccgagggtgggggagaaccgtatataagtgcagtagtcgccgtgaacgttctttttcgcaacgggtttgccgccagaacacagATGCTGCTGCTCGTGACATCTCTGCTGCTGTGCGAGCTGCCCCACCCCGCCTTTCTGCTGATCCCCGATATCCTGCTGACCCAGACCCCTCTGAGCCTGCCTGTGTCTCTGGGCGATCAGGCCAGCATCAGCTGCAGATCCAGCCAGAGCCTGGTGCA…	gRNA described by Xu el al. added
	HITI1c GPC2-CAR + DHFR	cut_site-EFS-Signalpeptide-19VL-Linker-19VH-CD28H/TM-CD28-ICD-CD3z-P2A-DHFR-FS-STOP-bGH_ployA	nanoplasmid	427	NA	NA	3007	3007	TRAC	yes	anti-GPC2-CAR	ggtaccCCTATTCACCGATTTTGATTCCCGggcagagcgcacatcgcccacagtccccgagaagttggggggaggggtcggcaattgaaccggtgcctagagaaggtggcgcggggtaaactgggaaagtgatgtcgtgtactggctccgcctttttcccgagggtgggggagaaccgtatataagtgcagtagtcgccgtgaacgttctttttcgcaacgggtttgccgccagaacacagATGCTTCTCCTGGTGACAAGCCTTCTGCTCTGTGAGTTACCACACCCAGCATTCCTCCTGATCCCAGACATCCAGATGACCCAGTCTCCATCCTCCCTGTCTGCATCTATAGGAGACAGAGTCACCATCACTTGCCAGGCGAGTCAGGACATTAGCGA…	gRNA described by Kath el al. added
												*does not contain nanoplasmid backbone sequence
									_

## Sheet: Supp._Table_2_Antibodies
	Antibodies	Clone	Fluorophore	Source	Identifier
	Viability dye	NA	Zombie Aqua	Biolegend	cat. no. #423102
	TCR-a/b	IP26	BV421	Biolegend	cat. no. #306722
	Anti-14G2A idiotype antibody	1A7	APC	NIH	Sen et al., 1998
	Recombinant Human Glypican 2 Protein	NA	APC	R&D systems	cat. no. #2304-GP-050
	EGFR	AY13	PE/Biotin	Biolegend	cat. no. #352904/3352934
	NGFR	ME20.4	PE/Biotin	Biolegend	cat. no. #345106/#345122
	CD4	OKT4	BU737	BD Biosciences	cat. no. #750977
	CD8	SK1	BUV805	BD Biosciences	cat. no. #564912/612889
	CD45	HI30	BUV496	BD Biosciences	cat. no. #750179
	CD45RA	HI100	PerCP	Biolegend	cat. no. #304156
	CCR7	G043H7	FITC	Biolegend	cat. no. #353216
	CD39	A1	FITC	Biolegend	cat. no. #328206
	PD1	EH12.1	PE-Cy7	BD Biosciences	cat. no. 561272
	LAG3	11C3C65	BV421	Biolegend	cat. no. #369314
	TIM3	F38-2E2	PE	Biolegend	cat. no. #345006
	CD107a	H4A3	BV605	Biolegend	cat. no. #328634
	CD69	FN50	BV421	Biolegend	cat. no. #310930
	IFN-g	4S.B3	PE	Biolegend	cat. no. #502509
	IL-2	MQ-17H12	PE-Cy7	Biolegend	cat. no. #500326
	TNF-a	MAb11	PerCP	Biolegend	cat. no. #502924

## Sheet: Supp._Table_3_Primer_Sequences
	IN&OUT PCR
	Identifier	Sequence	comment
	Left junction TRAC FWD	ctggggttttgaagaagatcc	Left Junction IN
	Left junction template REV	ggattgggaagagaatagcag	Left Junction OUT
	Right Junction template FWD	ttcacggcgactactgcac	Right Junction OUT
	Right junction TRAC REV	ggcaaacagtctgagcaaag	Right Junction IN
	ddPCR
	Identifier	Sequence	comment
	Albumin FWD Primer	ctgtcatctcttgtgggctgt
	Albumin REV Primer	actcatgggagctgctggtt
	Albumin Probe	cctgtcatgcccacacaaatctctcc	FAM-Fluorophore
	Left junction TRAC-GD2 FWD Primer	cagatatccagaaccctgacc
	Left junction TRAC-GD2 Rev Primer	gttcgcacatcttgttgtctg
	Left junction TRAC-GD2 Probe	cgtgtaccagctgagagactctaaatcc	HEX-Fluorophore
	rhAMPSeq
	Identifier	Sequence	comment
	RH.791F08256967430Z0Z.F	/rhSeq-f/CCC TTT CAC TGC TAA ATT TGT CTrG GCT T/GT4/	rhAMPSeq pool
	RH.DA286C7F5641404Z0Z.F	/rhSeq-f/TTT CCT CTT AAT CCC CTT AAA GTT rCCA AG/GT2/	rhAMPSeq pool
	RH.793B527047C1482Z0Z.F	/rhSeq-f/ACC AAA GTC CTT GCA ATG GrCC TCC /GT4/	rhAMPSeq pool
	RH.C8961F3703D6403Z0Z.F	/rhSeq-f/GGG ACT GCA ATG CTC ATC ATA TArA TAG A/GT3/	rhAMPSeq pool
	RH.0D786B3327F1431Z0Z.F	/rhSeq-f/CAC AGT AAA GAC AAC CCT GAT rCAT GA/GT2/	rhAMPSeq pool
	RH.0879B57255824F5Z0Z.F	/rhSeq-f/GTG CTT AGG GTT TTC AAG GTA AArG GAT C/GT3/	rhAMPSeq pool
	RH.D60874D06ED346BZ0Z.F	/rhSeq-f/GTA CCA GCT GAG AGA CTC TAA ATrC CAG T/GT2/	rhAMPSeq pool
	RH.3F8D516E7CD74C0Z0Z.F	/rhSeq-f/ATC ACC TTG GAC CTT GAG AArG CAG A/GT2/	rhAMPSeq pool
	RH.1B32559A52F341AZ0Z.F	/rhSeq-f/ATG AGG TCA TTG CCC CTT rGTG TG/GT1/	rhAMPSeq pool
	RH.185F0F6AFCB644BZ0Z.F	/rhSeq-f/TGA AGG TCC ATG ACT GAT TTG rCCA GA/GT3/	rhAMPSeq pool
	RH.DBE6DB1E2AE54ABZ0Z.F	/rhSeq-f/CGA TCT GTT TCA CTT CTT TCT TTrC AGT T/GT2/	rhAMPSeq pool
	RH.40EAC4763C19411Z0Z.F	/rhSeq-f/GCT ATA CAA TCA TAT CAA CAG CArA ACA G/GT1/	rhAMPSeq pool
	RH.28C8DC4F6BB84C1Z0Z.F	/rhSeq-f/AGC TAA ACA ATC TCA CTT CAA GArC TGG A/GT4/	rhAMPSeq pool
	RH.B463CD9F09B849FZ0Z.F	/rhSeq-f/TTA GGG CCT GTC CTT GTrC TTT G/GT3/	rhAMPSeq pool
	RH.E1EAB61A85FB4F8Z0Z.F	/rhSeq-f/GAT TAC TCT TTG CCT GTT TCT AArG CTT T/GT3/	rhAMPSeq pool
	RH.C93A37C46308408Z0Z.F	/rhSeq-f/ATT AAC CAG AGA ATC CAG GCT rCAC AG/GT4/	rhAMPSeq pool
	RH.B62AAB594E8B4BCZ0Z.F	/rhSeq-f/CAT GTT TCA CTG ATT CAC AAT TTA TTT CrCC TTG /GT4/	rhAMPSeq pool
	RH.C649544D961C403Z0Z.F	/rhSeq-f/GAG GAG AAG CAA ATG AAA ATT TTrA GAA C/GT1/	rhAMPSeq pool
	RH.D4993E484DE8480Z0Z.F	/rhSeq-f/GTT GTT GAC ATT TTC CTT ACA TTrC TCA C/GT4/	rhAMPSeq pool
	RH.B2743CC9E0354DFZ0Z.F	/rhSeq-f/CCC AAG GAT CTG TCA ACC AAT rCAT GA/GT2/	rhAMPSeq pool
	RH.3EEA9C8486B6470Z0Z.F	/rhSeq-f/GCC TAG TTC TAC TCT GGA GAT rGTT CT/GT3/	rhAMPSeq pool
	RH.4BA7C53EC831443Z0Z.F	/rhSeq-f/CAC TTT CAC CAC TTC TAT TCA ATrC ATA G/GT1/	rhAMPSeq pool
	RH.64D01268084847AZ0Z.F	/rhSeq-f/ATT TCT TTC AGG GCA CAA ACA rGTA GC/GT1/	rhAMPSeq pool
	RH.2950540291A74FBZ0Z.F	/rhSeq-f/CTG GAA CAA GAC GAA GAG CrCT ACT /GT3/	rhAMPSeq pool
	RH.0DE28F986EB0480Z0Z.F	/rhSeq-f/GGA AAC TCC TGT TTC AGA AAT CAT TTrA GTA T/GT4/	rhAMPSeq pool
	RH.8421AB7E6B08426Z0Z.F	/rhSeq-f/CCT GAA ACT GCT GAA TTC ATT TrAT CAA /GT4/	rhAMPSeq pool
	RH.97BB560B7A94483Z0Z.F	/rhSeq-f/GAC CAA TTC TAT TCA AGA CAC TArC TGG A/GT4/	rhAMPSeq pool
	RH.6BEC4C12243F4DAZ0Z.F	/rhSeq-f/GAC AAG GAT GCC TAC TTT CAT rCAC TT/GT3/	rhAMPSeq pool
	RH.3F9BC147955B4C9Z0Z.F	/rhSeq-f/CAC TGG AAC GGA GTT GAA TGrG AAT G/GT2/	rhAMPSeq pool
	RH.DC6A361A85A6490Z0Z.F	/rhSeq-f/ATC TCT TGA CCT CGT GAT CCG rCCC AC/GT3/	rhAMPSeq singleton
	RH.E6686E9A2AAE451Z0Z.F	/rhSeq-f/TCA GTT CTA GGA GCT TTC TAG ArGG AGT /GT3/	rhAMPSeq singleton
	RH.0DE330E4694247CZ0Z.F	/rhSeq-f/TCA GTT CTA GGA GCT TTC TAG ArGG AGT /GT3/	rhAMPSeq singleton
	RH.791F08256967430Z0Z.R	/rhSeq-r/GCA GCA GTC TTT GTG ATA AAT CTT TrGT TGC /GT4/	rhAMPSeq pool
	RH.DA286C7F5641404Z0Z.R	/rhSeq-r/CTC TAA CCA AGA GTA ACA CCA ACrG ACA G/GT3/	rhAMPSeq pool
	RH.793B527047C1482Z0Z.R	/rhSeq-r/GCA GAG GGA ACA GAA TGT GrCA CAG /GT4/	rhAMPSeq pool
	RH.C8961F3703D6403Z0Z.R	/rhSeq-r/TGG GTT GTT TGC ACT TTC ATG TrGT TAT /GT2/	rhAMPSeq pool
	RH.0D786B3327F1431Z0Z.R	/rhSeq-r/AAA AGA AGG AGA GAG ACT TGT CrCA CAG /GT1/	rhAMPSeq pool
	RH.0879B57255824F5Z0Z.R	/rhSeq-r/GAA AGC ATT CCC TCT GAG AAC AGrG AAC A/GT4/	rhAMPSeq pool
	RH.D60874D06ED346BZ0Z.R	/rhSeq-r/CAC ATG CAA AGT CAG ATT TGT TGrC TCC A/GT2/	rhAMPSeq pool
	RH.3F8D516E7CD74C0Z0Z.R	/rhSeq-r/TCC AGT GTG TCT TTA TCA GCA rGGT TG/GT4/	rhAMPSeq pool
	RH.1B32559A52F341AZ0Z.R	/rhSeq-r/ATT CCT CCC AGT GGA CAC rGTG AC/GT4/	rhAMPSeq pool
	RH.185F0F6AFCB644BZ0Z.R	/rhSeq-r/ACT TAT AGA GGG ATG GCT CArG AGT C/GT3/	rhAMPSeq pool
	RH.DBE6DB1E2AE54ABZ0Z.R	/rhSeq-r/GTC GTC TTA AAG TTC TTG CAA ArGT CTT /GT1/	rhAMPSeq pool
	RH.40EAC4763C19411Z0Z.R	/rhSeq-r/AAA AGT CAT CTA CAG AAA ACT CArC AGC C/GT4/	rhAMPSeq pool
	RH.28C8DC4F6BB84C1Z0Z.R	/rhSeq-r/TAG CCT TTT ACC TTC ATA ACA CTrG TGA A/GT4/	rhAMPSeq pool
	RH.B463CD9F09B849FZ0Z.R	/rhSeq-r/TGT AAA AAG CAG TGT GGC rGGT TC/GT3/	rhAMPSeq pool
	RH.E1EAB61A85FB4F8Z0Z.R	/rhSeq-r/CTC TTT CTA TCT CTG TTC CAC ATrC AGA G/GT1/	rhAMPSeq pool
	RH.C93A37C46308408Z0Z.R	/rhSeq-r/CAA AAG CAT CAC ATT GGC ATrC TCT G/GT1/	rhAMPSeq pool
	RH.B62AAB594E8B4BCZ0Z.R	/rhSeq-r/TGA TTT GCA TTA AAA GAA AAT GTC TTA ATrC ATG C/GT1/	rhAMPSeq pool
	RH.C649544D961C403Z0Z.R	/rhSeq-r/GCA TAT TTT CTC CCA CTC TAT TTrG CTA A/GT2/	rhAMPSeq pool
	RH.D4993E484DE8480Z0Z.R	/rhSeq-r/CTA AGA TGA AAG ATC TGA GGT GArA AAT G/GT2/	rhAMPSeq pool
	RH.B2743CC9E0354DFZ0Z.R	/rhSeq-r/CAT TGC ATT TGG CTG CTA CAT rCAG AT/GT2/	rhAMPSeq pool
	RH.3EEA9C8486B6470Z0Z.R	/rhSeq-r/CTT GGT TTC TTT CCT AGC AGA rGCT TT/GT1/	rhAMPSeq pool
	RH.4BA7C53EC831443Z0Z.R	/rhSeq-r/GTT CTA GGA GCT TTT TGG ATA ArGT CTT /GT1/	rhAMPSeq pool
	RH.64D01268084847AZ0Z.R	/rhSeq-r/GAA AAC ACT TTC CCA CTG AGA TrCA AGT /GT4/	rhAMPSeq pool
	RH.2950540291A74FBZ0Z.R	/rhSeq-r/TCC GTA GGG TTT TCA AGG TrGA AAG /GT4/	rhAMPSeq pool
	RH.0DE28F986EB0480Z0Z.R	/rhSeq-r/GCT ATG TGC CGA ATT AAA CAC AAA TrCA GTT /GT1/	rhAMPSeq pool
	RH.8421AB7E6B08426Z0Z.R	/rhSeq-r/CAT ACT ATT GGA AGT CTT AGC CArG AAC A/GT4/	rhAMPSeq pool
	RH.97BB560B7A94483Z0Z.R	/rhSeq-r/AGG AGA TTT TGG ATT CAT CTT TrAG GGT /GT1/	rhAMPSeq pool
	RH.6BEC4C12243F4DAZ0Z.R	/rhSeq-r/AGC TTT CTG GAT GAC TCC TTA rGGG TT/GT1/	rhAMPSeq pool
	RH.3F9BC147955B4C9Z0Z.R	/rhSeq-r/CCA CTC CAA TCC ACT ACA TTG rCAG TC/GT1/	rhAMPSeq pool
	RH.DC6A361A85A6490Z0Z.R	/rhSeq-r/TGT GAA CAG AGA AGC AAG TGC rCAA CC/GT3/	rhAMPSeq singleton
	RH.E6686E9A2AAE451Z0Z.R	/rhSeq-r/ACC ACT CCT TTT CAA CAT AGT rACT GG/GT4/	rhAMPSeq singleton
	RH.0DE330E4694247CZ0Z.R	/rhSeq-r/ACC ACT CCT TTT CAA CAT AGT rACT GG/GT4/	rhAMPSeq singleton
	i5_IDT-1	AAT GAT ACG GCG ACC ACC GAG ATC TAC ACA TAT GCG CAC ACT CTT TCC CTA CAC GAC	index primer i5 1
	i5_IDT-2	AAT GAT ACG GCG ACC ACC GAG ATC TAC ACT GGT ACA GAC ACT CTT TCC CTA CAC GAC	index primer i5 2
	i5_IDT-3	AAT GAT ACG GCG ACC ACC GAG ATC TAC ACA ACC GTT CAC ACT CTT TCC CTA CAC GAC	index primer i5 3
	i5_IDT-4	AAT GAT ACG GCG ACC ACC GAG ATC TAC ACT AAC CGG TAC ACT CTT TCC CTA CAC GAC	index primer i5 4
	i5_IDT-5	AAT GAT ACG GCG ACC ACC GAG ATC TAC ACG AAC ATC GAC ACT CTT TCC CTA CAC GAC	index primer i5 5
	i5_IDT-6	AAT GAT ACG GCG ACC ACC GAG ATC TAC ACC CTT GTA GAC ACT CTT TCC CTA CAC GAC	index primer i5 6
	i5_IDT-7	AAT GAT ACG GCG ACC ACC GAG ATC TAC ACT CAG GCT TAC ACT CTT TCC CTA CAC GAC	index primer i5 7
	i5_IDT-8	AAT GAT ACG GCG ACC ACC GAG ATC TAC ACG TTC TCG TAC ACT CTT TCC CTA CAC GAC	index primer i5 8
	i5_IDT-9	AAT GAT ACG GCG ACC ACC GAG ATC TAC ACA GAA CGA GAC ACT CTT TCC CTA CAC GAC	index primer i5 9
	i5_IDT-10	AAT GAT ACG GCG ACC ACC GAG ATC TAC ACT GCT TCC AAC ACT CTT TCC CTA CAC GAC	index primer i5 10
	i5_IDT-11	AAT GAT ACG GCG ACC ACC GAG ATC TAC ACC TTC GAC TAC ACT CTT TCC CTA CAC GAC	index primer i5 11
	i5_IDT-12	AAT GAT ACG GCG ACC ACC GAG ATC TAC ACC ACC TGT TAC ACT CTT TCC CTA CAC GAC	index primer i5 12
	i7_IDT-1	CAA GCA GAA GAC GGC ATA CGA GAT ACG ATC AGG TGA CTG GAG TTC AGA CGT GT	index primer i7 1

## Sheet: Supp._Table_4_off-target_sites
	gRNA sequence & mismatch from genome	genomic target sequence	Chromosome	Start	End	position	gene name/closest gene	gene id	comment
	On-Target
	GGGAATCAAAATCGGTGAAT	GAGAATCAAAATCGGTGAAT	chr14	22547575	22547595	Exonic	TRAC	ENSG00000277734
	GUIDE-Seq (Kath et al.; not validated via rhAMP Seq)
	GGAAATATAAATTATTATAT	GAGAATCAAAATCGGTGAAT	chr19	20782355	20782375	intronic	ZNF66	ENSG00000160229
	COSMID
	AGGAATCAAAATGGGTGAATGAG	GAGAATCAAAATCGGTGAAT	chr1	225328819	225328841	intronic	DNAH14	ENSG00000185842
	GGAAATGAAAATAGGTGAATTGG	GAGAATCAAAATCGGTGAAT	chr2	125967380	125967402	intergenic	LINC01889	ENSG00000235491	also predicted by CCTop
	GGAAATCCAAATCGGTGAAGAGG	GAGAATCAAAATCGGTGAAT	chr9	63779441	63779463	intergenic	PTGER4P3	ENSG00000239684	also predicted by CCTop
	GGAAATCCAAATCGGTGAAGAGG	GAGAATCAAAATCGGTGAAT	chr9	62840602	62840624	intronic	PTGER4P2	ENSG00000184523	also predicted by CCTop
	GGAAATCGAAATCGGTGAAGAGG	GAGAATCAAAATCGGTGAAT	chr9	41276236	41276258	intergenic	PTGER4P2-CDK2AP2P2	ENSG00000275450	also predicted by CCTop
	GGCAATCAATATCGGTGGATGGG	GAGAATCAAAATCGGTGAAT	chr16	71992821	71992843	intronic	PKD1L3	ENSG00000277481	also predicted by CCTop
	GGGCATCCAAATCGGTGAAGAGG	GAGAATCAAAATCGGTGAAT	chr5	44608017	44608039	intergenic	LINC02224	ENSG00000249203	also predicted by CCTop
	GGGCATCCAAATCGGTGAAGAGG	GAGAATCAAAATCGGTGAAT	chr12	87147602	87147624	intergenic	NA	ENSG00000280049	also predicted by CCTop
	GGGCATCCAAATCGGTGAAGAGG	GAGAATCAAAATCGGTGAAT	chrX	55315832	55315854	intergenic	NA	ENSG00000232765	also predicted by CCTop
	GGGCATCAAAATTGGTGAAGAGG	GAGAATCAAAATCGGTGAAT	chr16	75830135	75830157	intergenic	RP11-2C15.1	ENSG00000261313	also predicted by CCTop
	GGGAAACAAAAGCGGGGAATTGG	GAGAATCAAAATCGGTGAAT	chr11	118872253	118872275	intergenic	CXCR5	ENSG00000160683	also predicted by CCTop
	GGGAAGCAGAATTGGTGAATTGG	GAGAATCAAAATCGGTGAAT	chr9	23172518	23172540	intergenic	RP11-370B11.4	ENSG00000284418	also predicted by CCTop
	GGGAATCAAAATAGGAGAACGGG	GAGAATCAAAATCGGTGAAT	chr1	23909845	23909867	intronic	CNR2	ENSG00000188822
	CCTop
	ATCAATCAAATTCGGTGAAT	GAGAATCAAAATCGGTGAAT	chr10	8808664	8808686	Intergenic	RP11-575N15.1	ENSG00000270234
	GAAAAGCAAAATAGGTGAAT	GAGAATCAAAATCGGTGAAT	chr1	4888229	4888251	Intergenic	AL137795.1	ENSG00000277731
	ACGAATTAAAATTGGTGAAT	GAGAATCAAAATCGGTGAAT	chr2	187831090	187831112	Intronic	ST13P2	ENSG00000235616
	TGGAATTGAAATGGGTGAAT	GAGAATCAAAATCGGTGAAT	chrY	26662201	26662223	Intergenic	PARP4P1	ENSG00000237917
	GGTAATATAAATGGGTGAAT	GAGAATCAAAATCGGTGAAT	chr5	169272391	169272413	Intronic	MIR585	ENSG00000207619
	AGGAAAAAAAATCAGTGAAT	GAGAATCAAAATCGGTGAAT	chrX	133664100	133664122	Intronic	GPC3	ENSG00000147257
	GAGAAAAAAAATCAGTGAAT	GAGAATCAAAATCGGTGAAT	chr2	38211468	38211490	Intronic	AC009229.5	ENSG00000227292
	GAGAAGAAAAATCAGTGAAT	GAGAATCAAAATCGGTGAAT	chr20	21476783	21476805	Intergenic	RP5-984P4.1	ENSG00000226405
	GGGAAGGACAATTGGTGAAT	GAGAATCAAAATCGGTGAAT	chr16	46529440	46529462	Intronic	ANKRD26P1	ENSG00000261239
	GGGACACAAAACTGGTGAAT	GAGAATCAAAATCGGTGAAT	chr17	58295705	58295727	Intergenic	BZRAP1	ENSG00000005379
	GGGAATGCAAATGAGTGAAT	GAGAATCAAAATCGGTGAAT	chr15	22794916	22794938	Intronic	NIPA1	ENSG00000170113
	GTGAAACAAAATCAATGAAT	GAGAATCAAAATCGGTGAAT	chr11	82968768	82968790	Intronic	PRCP	ENSG00000137509
	GGACATCCAAATCGGTGAAG	GAGAATCAAAATCGGTGAAT	chrX	95336264	95336286	Intergenic	NA	NA
	GGACATCCAAATCGGTGAAG	GAGAATCAAAATCGGTGAAT	chrY	13507422	13507444	Intergenic	UTY	ENSG00000183878
	GGGAAGAAAAATTGGTGAGT	GAGAATCAAAATCGGTGAAT	chr10	52852762	52852784	Intergenic	Y_RNA	ENSG00000201196
	CTGAATCAAAATCAGTGAAG	GAGAATCAAAATCGGTGAAT	chr2	70721233	70721255	Intronic	ADD2	ENSG00000075340
	GGGAAAAAAAATAGGTGAAA	GAGAATCAAAATCGGTGAAT	chr3	72531163	72531185	Intronic	RP11-654C22.2	ENSG00000244345
